# Supplementary material for: Limited Antigenic Diversity in Contemporary H7 Avian-Origin Influenza A Viruses from North America
Source: Sci Rep. 2016 Feb 9;6:20688. doi: 10.1038/srep20688 (PMC4746648; doi:10.1038/srep20688)
Supplement: Supplementary Dataset [file srep20688-s2.xls]

## Sheet: Sheet1
Table S2. Genetic polymorphism of amino acid positions corresponding to reported antibody binding sites within HA
Isolates	Amino acid positions within the antibody binding sites (corresponding H3 position)
	Aa								B									C													D												E
	121 (131)	125 (135)	127 (137)	130 (140)	132 (143)	133 (144)	134 (145)	141 (152)	149 (158)	151 (160)	155 (164)	177 (186)	179 (188)	180 (189)	183 (192)	184 (193)	188 (197)	35 (45)	36 (46)	38 (48)	42 (52)	44 (54)	267 (276)	269 (278)	271 (280)	290 (299)	295 (304)	296 (305)	301 (310)	303 (312)	86 (96)	158 (167)	164 (173)	170 (179)	173 (182)	207 (216)	208 (217)	210 (219)	217 (226)	218 (227)	219 (228)	229 (238)	47 (57)	68 (78)	73 (83)	76 (86)	78 (88)	81 (91)	82 (92)
A/turkey/VA/67/02	R	A	S	T	S	G	S	K	N	A	M	E	V	S	T	K	S	T	A	I	C	Q	S	R	E	S	K	C	K	K	V	A	N	I	V	S	P	A	-	-	-	D	R	Q	S	L	I	R	E
A/chicken/CT/260413-2/2003	R	T	S	T	S	G	S	K	N	T	M	E	V	S	T	K	S	T	A	I	C	Q	G	R	D	S	K	C	K	K	V	A	N	I	V	S	S	A	-	-	-	D	R	Q	S	L	I	R	E
A/turkey/Minnesota/38429/1988	I	A	S	R	S	G	S	K	N	A	M	G	T	T	T	K	S	T	A	I	C	Q	S	G	D	P	K	C	K	P	V	S	N	V	I	S	P	A	E	S	G	D	R	Q	E	L	I	R	E
A/ruddyturnstone/DE/1538/2000	R	A	S	R	L	G	S	K	N	A	M	G	A	N	T	K	S	S	A	I	C	Q	S	G	D	P	K	C	K	T	V	S	N	I	V	S	P	A	Q	S	G	D	R	Q	D	L	I	R	E
A/turkey/NY/4450-5/1994	R	A	S	R	S	G	S	K	N	A	M	V	V	S	T	K	S	T	A	I	C	Q	S	G	D	P	R	C	K	T	V	S	S	I	V	S	P	A	Q	S	G	D	M	Q	Y	L	I	R	E
A/laughinggull/NJ/2455/2000	R	A	S	R	P	G	S	K	N	A	M	G	A	D	T	K	S	T	A	I	C	Q	S	E	D	P	K	C	K	T	V	S	N	I	V	S	P	A	Q	S	G	D	R	Q	N	L	I	R	E
A/ruddy turnstone/Delaware/892/2006	R	A	S	R	S	G	S	K	N	A	M	G	A	D	T	K	S	T	V	I	C	Q	G	E	D	P	K	C	K	T	V	S	N	I	V	S	P	A	Q	S	G	D	R	L	D	L	I	R	E
A/cinnamon teal/Mexico/2817/2006	R	A	S	R	S	G	S	K	N	A	M	G	A	A	T	K	S	T	V	V	C	Q	G	E	D	P	K	C	K	T	V	S	N	I	V	S	P	A	Q	S	G	D	R	Q	D	L	I	R	E
A/pintail/Minnesota/423/1999	R	A	S	R	S	G	S	K	N	A	M	G	A	T	T	K	S	T	A	I	C	Q	G	G	D	P	R	C	K	T	V	S	N	I	I	S	P	A	Q	S	G	D	R	Q	D	L	I	R	E
A/Americangreenwingedteal/Colorado/A00551331/2007	R	A	S	R	S	G	S	K	N	A	M	G	A	T	T	K	S	T	V	I	C	Q	G	E	N	S	K	C	K	T	V	S	N	I	V	S	P	A	Q	S	G	D	R	Q	D	L	I	R	E
A/domesticduck/WestVirginia/A00140912/2008	R	A	N	R	S	G	S	K	N	A	M	G	A	T	T	K	S	T	A	I	C	Q	G	E	D	P	K	C	K	T	V	S	N	I	V	S	P	T	Q	S	G	D	R	Q	D	L	I	R	E
A/domesticduck/WestVirginia/A00140915/2008	R	A	N	R	S	G	S	K	N	A	M	G	A	T	T	K	S	T	A	I	C	Q	G	E	D	P	K	C	K	T	V	S	N	I	V	S	P	T	Q	S	G	D	R	Q	D	L	I	R	E
A/domesticduck/WestVirginia/A00140913/2008	R	A	N	R	S	G	S	K	N	A	M	G	A	T	T	K	S	T	A	I	C	Q	G	E	D	P	K	C	K	T	V	S	N	I	V	S	P	T	Q	S	G	D	R	Q	D	L	I	R	E
A/mallard/Montana/A00750842/2009	R	A	S	R	S	G	S	K	N	A	M	G	A	T	A	K	S	T	A	I	C	Q	G	E	D	P	K	C	K	T	V	S	N	I	V	S	P	T	Q	S	G	D	R	Q	D	L	I	R	E
A/Americangreenwingedteal/Utah/A00614935/2009	R	A	S	R	S	G	S	K	N	A	M	G	A	T	T	K	S	T	A	I	C	Q	G	E	D	P	K	C	K	T	V	S	N	I	V	S	P	T	Q	S	G	D	R	Q	D	L	I	R	E
A/northernshoveler/Utah/A00831758/2009	R	A	S	R	S	G	S	K	N	A	M	G	A	T	T	K	S	T	A	I	C	Q	G	E	N	P	K	C	K	T	V	S	N	I	V	S	P	T	Q	S	G	D	R	Q	D	L	I	R	E
A/northernshoveler/Utah/A00468715/2009	R	A	S	R	S	G	S	K	N	A	M	G	A	T	T	K	S	T	A	I	C	Q	G	E	D	P	K	C	K	T	V	S	N	I	V	S	P	T	Q	S	G	D	R	Q	D	L	I	K	E
A/Americangreenwingedteal/Utah/A00833077/2009	R	V	S	R	S	G	S	K	N	A	M	G	A	T	T	K	S	T	A	I	C	R	G	E	D	P	K	C	K	T	V	S	N	I	V	S	P	T	Q	S	G	D	R	Q	D	L	I	R	E
A/Americangreenwingedteal/Utah/A00831743/2009	R	A	S	R	S	G	S	K	N	A	M	G	A	T	T	K	S	T	A	I	C	Q	G	E	D	P	K	C	K	T	V	S	N	I	V	S	P	T	Q	S	G	D	R	Q	D	L	I	R	D
A/Americangreenwingedteal/Utah/A00468772/2009	R	A	S	R	S	G	S	K	N	A	M	G	A	T	T	K	S	T	A	I	C	Q	G	E	D	P	K	C	K	T	V	S	N	I	V	S	P	T	Q	S	G	D	R	Q	D	L	I	R	E
A/northernshoveler/Utah/A00468752/2009	R	A	S	R	S	G	S	K	N	A	M	G	A	T	T	K	S	T	A	I	C	Q	G	E	D	P	K	C	K	T	V	S	N	I	V	S	P	T	Q	S	G	D	R	Q	D	L	I	R	E
A/northernshoveler/Utah/A00461133/2009	R	A	S	R	S	G	S	K	N	A	M	G	A	T	T	K	S	T	A	I	C	Q	G	E	D	P	K	C	K	T	V	S	N	I	V	S	P	T	Q	S	G	E	R	Q	D	L	I	R	E
A/Americangreenwingedteal/Utah/A00654391/2009	R	A	S	R	S	G	S	K	N	A	M	G	A	T	T	K	S	T	A	I	C	Q	G	E	D	P	K	C	K	T	V	S	N	I	V	S	P	T	Q	S	G	D	R	Q	D	L	I	R	E
A/northernshoveler/Utah/A00468766/2009	R	A	S	R	S	G	S	K	N	V	M	G	A	T	T	K	S	T	A	I	C	Q	G	E	D	P	K	C	K	T	V	S	N	I	V	S	P	T	Q	S	G	D	R	Q	D	L	I	R	E
A/Americangreenwingedteal/Arizona/A00115994/2009	R	A	S	R	S	G	S	K	N	A	M	G	A	T	T	K	S	T	A	I	C	Q	G	E	D	P	K	C	K	T	V	S	N	I	V	S	P	T	Q	S	G	D	R	Q	D	L	I	R	E
A/Americangreenwingedteal/Arizona/A00115995/2009	R	A	S	R	S	G	S	K	N	A	M	G	A	T	T	K	S	T	A	I	C	Q	G	E	D	P	K	C	K	T	V	S	N	I	V	S	P	T	Q	S	G	D	R	Q	D	L	I	R	E
A/Americangreenwingedteal/Utah/A00461135/2009	R	A	S	R	S	G	S	K	N	A	M	G	A	T	T	K	S	T	A	I	C	Q	G	E	D	P	K	C	K	T	V	S	N	I	V	S	P	T	Q	S	G	D	R	Q	D	L	I	R	E
A/Americangreenwingedteal/Utah/A00461136/2009	R	A	S	R	S	G	S	K	N	A	M	G	A	T	T	K	S	T	A	I	C	Q	G	E	D	P	K	C	K	T	V	S	N	I	V	S	P	T	Q	S	G	D	R	Q	D	L	I	R	E
A/northernshoveler/Nevada/A00505416/2008	R	A	S	R	S	G	S	K	N	A	M	G	A	T	T	K	S	T	A	I	C	Q	G	E	D	P	K	C	K	T	V	S	N	I	V	S	P	T	Q	S	G	D	R	Q	D	L	I	R	E
A/bluewingedteal/Louisiana/A00637297/2009	R	A	S	R	S	G	S	K	N	A	M	G	A	T	T	K	S	T	A	I	C	Q	G	E	N	P	K	C	K	T	V	S	N	I	V	S	P	T	Q	S	G	D	R	Q	D	L	I	R	E
A/mallard/Wisconsin/A00465618/2008	R	A	S	R	S	G	S	K	N	A	M	G	A	T	T	K	S	T	A	I	C	Q	G	E	D	P	K	C	K	T	V	S	N	I	V	S	P	T	Q	S	G	D	R	Q	D	L	I	R	E
A/Americangreenwingedteal/Wyoming/A00230796/2008	R	A	S	R	S	G	S	K	N	A	M	G	A	T	T	K	S	T	A	I	C	Q	S	E	D	P	K	C	K	T	V	S	N	I	V	S	P	T	Q	S	G	D	R	Q	D	L	I	R	E
A/northernshoveler/Oregon/A00654616/2008	R	A	S	R	S	G	S	K	N	A	M	G	A	N	T	K	S	T	A	I	C	Q	G	E	D	P	K	C	K	T	V	S	N	I	V	S	P	T	Q	S	G	D	R	Q	D	L	I	R	E
A/mallard/Indiana/A00142205/2008	R	A	S	R	S	G	S	K	N	A	M	G	A	T	T	K	S	T	A	I	C	Q	G	E	D	P	K	C	K	T	V	S	N	I	V	S	P	T	Q	S	G	D	R	Q	D	L	I	R	E
A/mallard/Kansas/A00523306/2008	R	A	S	R	S	G	S	K	N	A	M	G	A	T	T	K	S	T	A	I	C	Q	G	E	D	P	K	C	K	T	V	S	N	I	V	S	P	T	Q	S	G	D	R	Q	D	L	I	R	E
A/bluewingedteal/Missouri/A00624483/2008	R	A	S	R	S	G	S	K	N	A	M	G	A	A	T	K	S	T	A	I	C	Q	G	E	D	P	K	C	K	T	V	S	N	I	V	S	P	T	Q	S	G	D	R	Q	D	L	I	R	E
A/bluewingedteal/Missouri/A00624484/2008	R	A	S	R	S	G	S	K	N	A	M	G	A	A	T	K	S	T	A	I	C	Q	G	E	D	P	K	C	K	T	V	S	N	I	V	S	P	T	Q	S	G	D	R	Q	D	L	I	R	E
A/mallard/Delaware/A00456271/2009	R	A	S	R	S	G	S	K	N	A	M	G	A	N	T	K	S	T	A	I	C	Q	G	K	D	P	K	C	K	T	V	S	N	I	V	S	P	T	Q	S	G	D	R	Q	D	L	I	R	E
A/mallard/Oklahoma/A00449455/2009	R	A	S	R	S	S	S	K	N	A	M	G	A	T	T	K	S	T	A	I	C	Q	G	E	D	P	K	C	K	T	V	S	N	I	V	S	P	A	Q	S	G	D	R	Q	D	L	I	R	E
A/chicken/Jalisco/12283/2012	R	A	S	R	S	G	S	K	N	A	M	G	D	T	T	K	S	T	A	T	C	Q	G	E	D	P	K	C	K	T	V	S	N	I	V	S	P	A	Q	S	G	D	R	Q	D	L	I	R	E
A/chicken/BritishColumbia/314514-2/2004	R	A	S	R	S	G	S	K	N	A	M	G	A	T	T	K	S	T	V	I	C	Q	G	E	D	P	K	C	K	T	V	S	N	I	V	S	P	A	Q	S	G	D	R	Q	D	L	I	R	E
A/mallard/NewYork/A00723400/2009	R	A	S	R	S	G	S	K	N	A	M	G	A	T	T	K	S	T	A	I	C	Q	G	E	D	P	K	C	K	T	V	S	N	I	V	S	P	A	Q	S	G	D	R	Q	D	L	I	R	E
A/Americangreenwingedteal/Texas/A00586649/2009	R	A	S	R	S	G	S	K	N	A	M	G	A	T	T	K	S	T	A	I	C	Q	G	E	D	P	K	C	K	T	V	S	N	I	V	N	P	A	Q	S	G	D	R	Q	D	L	I	R	E
A/mallard/Nebraska/A00709657/2009	R	A	S	R	S	G	S	K	N	A	M	G	A	T	T	K	S	T	A	I	C	Q	D	E	D	P	K	C	K	T	V	S	N	I	V	S	P	A	Q	S	G	D	R	Q	D	L	I	R	E
A/gadwall/Arizona/A00663934/2009	R	A	S	R	S	G	S	K	N	A	M	G	A	A	T	K	S	T	A	I	C	Q	G	E	D	P	K	C	K	T	V	S	N	I	V	S	P	A	Q	S	G	D	R	Q	D	L	I	R	E
A/mallard/Oklahoma/A00449368/2009	R	A	S	R	S	G	S	K	N	A	M	G	A	T	T	K	S	T	A	I	C	Q	G	E	D	P	K	C	K	T	V	S	N	I	V	S	P	A	Q	S	G	D	R	Q	D	L	I	R	E
A/Americangreenwingedteal/Colorado/A00660616/2008	R	A	S	R	S	G	S	K	N	A	M	G	A	T	T	K	S	T	A	I	C	Q	G	E	G	P	K	C	K	T	V	S	N	I	V	S	P	A	Q	S	G	D	R	Q	D	L	I	R	E
A/ring-neckedduck/Texas/A00766403/2009	R	A	S	R	S	G	S	K	N	A	M	G	A	T	T	K	S	T	T	I	C	Q	G	G	D	P	K	C	K	T	V	S	N	I	V	S	P	A	Q	S	G	D	R	Q	D	L	I	R	E
A/northernpintail/Texas/A00466052/2009	R	A	S	R	S	G	S	K	N	A	M	G	A	T	T	K	S	T	A	I	C	Q	G	E	D	P	K	C	K	T	V	S	N	I	V	S	P	A	Q	S	G	D	R	Q	D	L	I	R	E
A/bluewingedteal/Minnesota/A00137660/2009	R	A	S	R	S	G	S	K	N	A	M	G	A	T	T	K	S	T	A	I	C	Q	G	E	D	P	K	C	K	T	V	S	N	I	V	S	P	A	Q	S	G	D	R	Q	D	L	I	R	E
A/Americangreenwingedteal/Texas/A00604029/2009	R	A	S	R	S	G	S	K	N	A	M	G	A	T	T	K	S	T	A	I	C	Q	G	E	D	P	K	C	K	T	V	S	N	I	V	S	P	A	Q	S	G	D	R	Q	D	L	I	R	E
A/Americangreenwingedteal/Texas/A00604024/2009	R	A	S	R	S	G	S	K	N	A	M	G	A	T	T	K	S	T	A	I	C	Q	G	E	D	P	K	C	K	T	V	S	N	I	V	S	P	A	Q	S	G	D	R	Q	D	L	I	R	E
A/Americangreenwingedteal/Texas/A00604032/2009	R	A	S	R	S	G	S	K	N	A	M	G	A	T	T	K	S	T	A	I	C	Q	G	E	D	P	K	C	K	T	V	S	N	I	V	S	P	A	Q	S	G	D	R	Q	D	L	I	R	E
A/Americangreenwingedteal/Texas/A00604814/2009	R	A	S	R	S	G	S	K	N	A	M	G	A	T	T	K	S	T	A	I	C	Q	G	E	D	P	K	C	K	T	V	S	N	I	V	S	P	A	Q	S	G	D	R	Q	D	L	I	R	E
A/bluewingedteal/Texas/A00605473/2009	R	A	S	R	S	G	S	K	N	A	M	G	A	T	T	K	S	T	A	I	C	Q	G	E	D	P	K	C	K	T	V	S	N	I	V	S	P	A	Q	S	G	D	R	Q	D	L	I	R	E
A/bluewingedteal/Texas/A00463679/2010	R	A	S	R	S	G	S	K	N	A	M	G	A	A	T	K	S	T	A	I	C	Q	G	E	G	P	K	C	K	T	V	S	N	I	V	S	P	A	Q	S	G	D	R	Q	D	L	I	R	E
A/mallard/SouthDakota/A00649542/2008	R	A	S	R	S	G	S	K	N	A	M	G	A	T	T	K	S	T	A	I	C	Q	G	E	G	P	K	C	K	T	V	S	N	I	V	S	P	A	Q	S	G	D	R	Q	D	L	I	R	E
A/muteswan/RhodeIsland/A00325115/2008	R	A	S	R	S	G	S	K	N	A	M	G	A	T	T	K	S	T	A	I	C	Q	G	E	D	S	K	C	K	T	V	S	N	I	V	S	P	A	Q	S	G	D	R	Q	D	M	I	R	E
A/muteswan/RhodeIsland/A00325125/2008	R	A	S	R	S	G	S	K	N	A	M	G	A	T	T	K	S	T	A	I	C	Q	G	E	D	P	K	C	K	T	V	S	N	I	V	S	P	A	Q	S	G	D	R	Q	D	M	I	R	E
A/muteswan/RhodeIsland/A00325108/2008	R	A	S	R	S	G	S	K	N	A	M	G	A	T	T	K	S	T	A	I	C	Q	G	E	D	P	K	C	K	T	V	S	N	I	V	S	P	A	Q	S	G	D	R	Q	D	M	I	R	E
A/muteswan/RhodeIsland/A00325117/2008	R	A	S	R	S	G	S	K	N	A	M	G	A	T	T	K	S	T	A	I	C	Q	G	E	D	P	K	C	K	T	V	S	N	I	V	S	P	A	Q	S	G	D	R	Q	D	M	I	R	E
A/muteswan/RhodeIsland/A00325105/2008	R	A	S	R	S	G	S	K	N	A	M	G	A	T	T	K	S	T	A	I	C	Q	G	E	D	P	K	C	K	T	V	S	N	I	V	S	P	A	Q	S	G	D	R	Q	D	M	I	R	E
A/muteswan/RhodeIsland/A00325114/2008	R	A	S	R	S	G	S	K	N	A	M	G	A	T	T	K	S	T	A	I	C	Q	G	E	D	P	K	C	K	T	V	S	N	I	V	S	P	A	Q	S	G	D	R	Q	D	M	I	R	E
A/muteswan/RhodeIsland/A00325136/2008	R	A	S	R	S	G	S	K	N	A	M	G	A	T	T	K	S	T	A	I	C	Q	G	E	D	P	K	C	K	T	V	S	N	I	V	S	P	A	Q	S	G	D	R	Q	D	M	I	R	E
A/muteswan/RhodeIsland/A00325129/2008	R	A	S	R	S	G	S	K	N	A	M	G	A	T	T	K	S	T	A	I	C	Q	G	E	D	P	K	C	K	T	V	S	N	I	V	S	P	A	Q	S	G	D	R	Q	D	M	I	R	E
A/muteswan/RhodeIsland/A00325112/2008	R	A	S	R	S	G	S	K	N	A	M	G	A	T	T	K	S	T	A	I	C	Q	G	E	D	P	K	C	K	T	V	S	N	I	V	S	P	A	Q	S	G	D	R	Q	D	M	I	R	E
A/northernshoveler/Mississippi/A00630207/2009	R	A	S	R	S	G	S	K	N	A	M	G	A	A	T	K	S	T	A	I	C	Q	G	E	D	P	K	C	K	T	V	S	N	I	V	S	P	A	Q	S	G	D	R	Q	D	L	I	R	E
A/mallard/Illinois/A00325439/2009	R	A	S	R	S	G	S	K	N	A	M	G	A	T	T	K	S	T	A	I	C	Q	G	E	D	P	K	C	K	T	V	S	N	I	V	S	P	A	Q	S	G	D	R	Q	D	L	I	R	E
A/mallard/Michigan/A00869519/2009	R	A	S	R	S	G	S	K	N	A	M	G	A	T	T	K	S	T	A	I	C	Q	G	E	D	S	K	C	K	T	V	S	N	I	V	S	P	A	Q	S	G	D	R	Q	D	L	I	R	E
A/mallard/Illinois/A00755320/2009	R	A	N	R	S	G	S	K	N	A	M	G	A	T	T	K	S	T	A	I	C	Q	G	E	D	P	K	C	K	T	V	S	N	I	V	S	P	A	Q	S	G	D	R	Q	D	L	I	R	E
A/bluewingedteal/Texas/A00676566/2009	R	A	S	R	S	G	S	K	N	A	M	G	A	T	T	K	S	T	A	I	C	Q	G	E	D	P	K	C	K	T	V	S	N	I	V	S	P	A	Q	S	G	D	R	Q	D	L	I	R	E
A/Americangreenwingedteal/Mississippi/A00468514/2009	R	A	S	R	S	G	S	K	N	A	M	G	A	T	T	K	S	T	A	I	C	Q	G	E	N	P	K	C	K	T	V	S	N	I	V	S	P	A	Q	S	G	D	R	Q	D	L	I	R	E
A/Americanblackduck/Delaware/A00870108/2010	R	A	S	R	S	G	S	K	N	A	M	G	A	T	T	K	S	T	A	I	C	Q	G	E	D	P	K	C	K	T	V	S	N	I	V	S	P	A	Q	S	G	D	R	Q	D	L	I	R	E
A/mallard/NewYork/A00723392/2009	R	A	S	R	S	G	S	K	N	A	M	G	A	T	T	K	S	T	A	I	C	Q	G	E	D	P	K	C	K	T	V	S	N	I	V	S	P	A	Q	S	G	D	R	Q	D	L	I	R	E
A/northernshoveler/Mississippi/A00602284/2009	R	A	S	K	S	G	S	K	N	A	M	G	A	T	T	K	S	T	A	I	C	Q	G	E	D	P	K	C	K	T	V	S	N	I	V	S	P	A	Q	S	G	D	R	Q	D	L	I	R	E
A/mallard/NewJersey/A00926089/2010	R	A	S	R	S	G	S	K	N	A	M	G	A	T	T	K	S	T	A	I	C	Q	G	E	D	P	K	C	K	T	V	S	N	I	V	S	P	A	Q	S	G	D	R	Q	D	L	I	R	E
A/bluewingedteal/SouthDakota/A00772794/2009	R	A	S	R	S	G	S	K	N	A	M	G	A	T	T	K	S	T	A	I	C	Q	G	E	D	P	K	C	K	T	V	S	N	I	V	S	P	A	Q	S	G	D	R	Q	D	L	V	R	E
A/mallard/Oklahoma/A00749161/2009	R	A	S	R	S	G	S	K	N	A	M	G	A	T	T	K	S	T	A	I	C	Q	G	E	D	P	K	C	K	T	V	S	N	I	V	S	P	A	Q	S	G	D	R	Q	D	L	I	R	E
A/northernshoveler/Oklahoma/A00744384/2009	R	A	S	R	S	G	S	K	N	A	M	G	A	I	T	K	S	T	A	I	C	Q	G	E	D	P	K	C	K	T	V	S	N	I	V	S	P	A	Q	S	G	D	R	Q	D	L	I	R	E
A/mallard/NewJersey/A00122457/2008	R	A	S	R	S	G	S	K	N	A	M	G	A	T	T	K	S	T	A	I	C	Q	G	E	D	P	K	C	K	T	V	S	N	I	V	S	P	A	Q	S	G	D	R	Q	D	L	I	R	E
A/mallard/Oklahoma/A00744383/2009	R	A	S	R	S	G	S	K	N	A	M	G	A	T	T	K	S	T	A	I	C	Q	G	E	D	P	K	C	K	T	V	S	N	I	V	S	P	A	Q	S	G	D	R	Q	D	L	I	R	E
A/mallard/Iowa/A00558620/2008	R	A	S	R	S	G	S	K	N	A	M	G	A	T	T	K	S	T	A	I	C	Q	G	E	D	P	K	C	K	T	V	S	N	I	V	S	P	A	Q	S	G	D	R	Q	D	L	I	R	E
A/bluewingedteal/Louisiana/A00557206/2009	R	A	S	R	S	G	S	K	N	A	M	G	A	T	T	K	S	T	A	I	C	Q	G	E	D	P	K	C	K	T	V	S	N	I	V	S	P	A	Q	S	G	D	R	Q	D	L	I	R	E
A/northernshoveler/Louisiana/A00557321/2009	R	A	S	R	S	G	S	K	N	A	M	G	A	T	T	K	S	T	A	I	C	Q	G	E	D	P	K	C	K	T	V	S	N	I	V	S	P	A	Q	S	G	D	R	Q	D	L	I	R	E
A/bufflehead/Virginia/A00120022/2008	R	A	S	R	S	G	S	K	N	A	M	G	A	T	T	K	S	T	A	I	C	Q	G	E	D	P	K	C	K	T	V	S	N	I	V	S	P	A	Q	S	G	D	R	Q	D	L	I	R	E
A/northernshoveler/Mississippi/A00682947/2008	R	A	S	R	S	G	S	K	N	A	M	G	A	T	T	K	S	T	A	I	C	Q	G	E	D	P	K	C	K	T	V	S	N	I	V	S	P	A	Q	S	G	D	R	Q	D	L	I	R	E
A/Americangreenwingedteal/Mississippi/A00630203/2009	R	A	S	R	S	G	S	K	N	A	M	G	A	T	T	K	S	T	A	I	C	Q	G	E	D	P	K	C	K	T	V	S	N	I	V	S	P	A	Q	S	G	D	R	Q	D	L	I	R	E
A/northernshoveler/Utah/A00374996/2007	R	A	S	R	S	G	S	K	N	A	M	G	A	T	T	K	S	T	A	I	C	Q	G	E	D	P	K	C	K	T	V	S	N	I	V	S	P	A	Q	S	G	D	R	Q	D	L	I	R	E
A/turkey/Oregon/1971	R	A	S	R	S	G	A	K	N	A	M	G	T	T	T	K	S	T	A	I	S	Q	N	G	N	S	K	V	R	P	I	S	S	V	I	S	P	A	Q	S	G	D	R	Q	E	L	I	R	E
A/Duck/Alberta/49/76	R	A	S	R	S	G	S	K	N	A	M	G	T	T	T	K	N	T	A	I	C	K	S	G	D	S	K	C	K	S	V	S	N	V	I	S	P	A	Q	S	G	D	R	Q	E	L	I	R	E
A/mallard/Ohio/421/1987	R	A	S	R	S	G	S	K	N	A	T	G	T	T	T	K	S	T	A	I	C	Q	S	G	D	P	K	C	K	P	V	S	N	V	I	S	P	A	Q	S	G	D	R	Q	E	L	I	R	E
A/seal/MA/1/1980	R	A	S	R	S	G	S	E	D	A	M	G	T	T	T	R	S	T	A	I	C	Q	N	G	D	S	K	C	K	P	V	S	N	V	I	S	P	A	Q	S	G	D	R	Q	E	L	I	R	E
a Corresponding antibody binding sites in influenza H3 protein.
[truncated: 4 more columns]
